# Supplementary material for: Interaction Networks in Yeast Define and Enumerate the Signaling Steps of the Vertebrate Aryl Hydrocarbon Receptor
Source: PLoS Biol. 2004 Mar 16;2(3):e65. doi: 10.1371/journal.pbio.0020065 (PMC368161; doi:10.1371/journal.pbio.0020065)
Supplement: Table S1 — This table contains all of the ORFs whose corresponding deletion strains reproducibly displayed a significant change in AHR signaling compared to wt BY4742 strain. Also shown are their known gene names, products, gene descriptions, and Gene Ontology (GO) annotations (Ashburner et al. 2000; Issel-Tarver et al. 2002). (35 KB XLS). [file pbio.0020065.st001.xls]

## Sheet: Sheet1
Table S1: Significant AHR modifiers ( 92x)
ORF	Symbol	Product	Description	biological_process	molecular_function	cellular_component
YBL027W	RPL19B	ribosomal protein L19B (YL14) (L23B) (rpl5L)	Homology to rat L19	protein biosynthesis	structural constituent of ribosome	cytosolic large ribosomal subunit (sensu Eukarya)
YBL047C	EDE1		EH domain protein involved in endocytosis	endocytosis	molecular_function unknown	bud neck*
YBR019C	GAL10	UDP-glucose 4-epimerase	UDP-glucose 4-epimerase	galactose metabolism	molecular_function unknown	cellular_component unknown
YBR024W	SCO2		Originally identified as a multicopy suppressor of a respiratory defective mutant; homolog of Sco1p	copper ion transport	molecular_function unknown	mitochondrial membrane
YBR058C	UBP14	ubiquitin-specific protease	Functional homolog of mammalian isopeptidase T; may facilitate proteolysis by preventing unanchored ubiquitin chains from competitively inhibiting polyubiquitin-substrate binding to the 26S proteasome	protein deubiquitination*	ubiquitin-specific protease activity	cytoplasm
YBR085W	AAC3	ADP/ATP translocator	highly homologous to PET9 (AAC2) and AAC1; expression occurs only under anaerobic conditions	ATP/ADP exchange	ATP/ADP antiporter activity	mitochondrial inner membrane
YBR255W				biological_process unknown	molecular_function unknown	cellular_component unknown
YBR279W	PAF1		RNA polymerase II-associated, nuclear protein that may serve as both a positive and negative regulator of a subset of genes, perhaps operating in parallel with Gal11p	RNA elongation from Pol II promoter	Pol II transcription elongation factor activity	transcription elongation factor complex
YCL044C				biological_process unknown	molecular_function unknown	cellular_component unknown
YCR002C	CDC10	septin	Cell division cycle blocked at 36 degree C	cell wall organization and biogenesis*	structural constituent of cytoskeleton*	septin ring (sensu Saccharomyces)
YCR020W-B	HTL1		High-Temperature Lethal	regulation of cell cycle*	molecular_function unknown	RSC complex
YCR033W	SNT1			histone deacetylation*	NAD-dependent histone deacetylase activity*	histone deacetylase complex
YDL061W
YDL071C
YDL121C				biological_process unknown	molecular_function unknown	endoplasmic reticulum
YDL137W	ARF2	ADP-ribosylation factor 2	ADP-ribosylation factor 2	ER to Golgi transport*	ARF small monomeric GTPase activity	cytosol*
YDL154W	MSH5	mutS homolog	dispensable for DNA repair and meiotic intrachromosomal reciprocal recombination, required for full reciprocal recombination between homologs, and spore viability	meiotic recombination	molecular_function unknown	nucleus
YDR005C	MAF1		Mod5 protein sorting. Negative effector of Pol III synthesis.	negative regulation of transcription from Pol III promoter	molecular_function unknown	nucleus
YDR162C	NBP2		interacts with Nap1, which is involved in histone assembly	biological_process unknown	molecular_function unknown	cellular_component unknown
YDR173C	ARG82	dual specificity inositol 1,4,5-trisphosphate 6-kinase/inositol 1,4,5,6-tetrakisphosphate 3-kinase (IP3 6-/IP4 3-kinase)	Regulator of arginine-responsive genes with ARG80 and ARG81	arginine metabolism*	inositol/phosphatidylinositol kinase activity	nucleus
YDR174W	HMO1	high mobility group (HMG) family	one of seven HMG-box proteins of Saccharomyces cerevisiae.	plasmid maintenance	RNA polymerase I transcription factor activity*	nucleus*
YDR264C	AKR1	ankyrin repeat-containing protein	Negative regulator of pheromone response pathway; required for endocytosis of pheromone receptors; involved in cell shape control	endocytosis*	palmitoyltransferase activity	membrane
YDR392W	SPT3	histone acetyltransferase SAGA complex member|transcription factor	Transcription factor	pseudohyphal growth*	transcription cofactor activity	SAGA complex
YDR497C	ITR1	myo-inositol transporter	member of sugar transporter superfamily	myo-inositol transport	myo-inositol transporter activity	membrane
YEL023C				biological_process unknown	molecular_function unknown	cellular_component unknown
YEL061C	CIN8		Kinesin-related protein involved in establishment and maintenance of mitotic spindle	mitotic chromosome segregation*	microtubule motor activity	kinesin complex*
YER083C	RMD7		Required for Meiotic nuclear Division	cell wall organization and biogenesis	molecular_function unknown	cellular_component unknown
YER155C	BEM2	rho GTPase activating protein (GAP)	Protein with role in bud emergence	cell wall organization and biogenesis*	signal transducer activity*	intracellular
YER166W	DNF1	Potential aminophospholipid translocase	Drs2 Neo1 Family	intracellular protein transport	phospholipid-translocating ATPase activity	plasma membrane
YER167W	BCK2		Rich in serine/threonine residues and functions in the protein kinase C mediated pathway	G1/S transition of mitotic cell cycle*	molecular_function unknown	cellular_component unknown
YFL001W	DEG1		Similar to rRNA methyltransferase (Caenorhabditis elegans) and hypothetical 28K protein (alkaline endoglucanase gene 5' region) from Bacillus sp.	RNA processing	pseudouridylate synthase activity	nucleus*
YFL004W	VTC2	polyphosphate synthetase (putative)	Phosphate metabolism; transcription is regulated by PHO system	vacuole fusion (non-autophagic)*	molecular_function unknown	vacuolar membrane
YFR043C				biological_process unknown	molecular_function unknown	cellular_component unknown
YGL024W
YGL096W	TOS8		Target of SBF	biological_process unknown	transcription factor activity	cellular_component unknown
YGL159W				biological_process unknown	molecular_function unknown	cellular_component unknown
YGL194C	HOS2		Protein with similarity to Hda1p, Rpd3p, Hos1p, and Hos3p	regulation of transcription, DNA-dependent*	NAD-dependent histone deacetylase activity*	histone deacetylase complex
YGR063C	SPT4	transcriptional regulator|zinc finger protein	Zn-finger protein, transcriptional regulator	regulation of transcription, DNA-dependent*	Pol II transcription elongation factor activity	nucleus*
YGR080W	TWF1	twinfilin A, an actin monomer sequestering protein	Twinfilin A is a member of a conserved family of actin monomer sequestering proteins. TWF1 is comprised almost entirely of two tandem repeats, each having sequence homology with cofilin (COF1).	polar budding*	actin monomer binding*	actin cortical patch (sensu Saccharomyces)
YGR101W	PCP1	rhomboid protease	processing of cytochrome c peroxidase	mitochondrion organization and biogenesis*	peptidase activity	mitochondrion
YGR252W	GCN5	histone acetyltransferase	functions in the Ada and SAGA (Spt/Ada) complexes to acetylate nucleosomal histones	histone acetylation*	histone acetyltransferase activity	SAGA complex
YHR041C	SRB2	RNA polymerase II holoenzyme/mediator subunit	RNA polymerase II holoenzyme/mediator subunit	transcription from Pol II promoter	RNA polymerase II transcription mediator activity	mediator complex
YHR094C	HXT1	hexose transporter	Low-affinity glucose transporter whose expression is activated in the presence of glucose and inhibited when levels of the sugar are scarce	hexose transport	glucose transporter activity*	plasma membrane
YHR171W	APG7		autophagy	protein-vacuolar targeting*	ubiquitin-like conjugating enzyme activity	cellular_component unknown
YHR178W	STB5		binds Sin3p in two-hybrid assay	response to xenobiotic stimulus	transcription factor activity	nucleus
YHR200W	RPN10	26S proteasome component|mammalian S5a protein homolog	homolog of the mammalian S5a protein, component of 26S proteasome	ubiquitin-dependent protein catabolism	endopeptidase activity	proteasome regulatory particle (sensu Eukarya)
YIL071C	PCI8	COP9 signalosome (CSN) subunit|transcriptional regulator (putative)|translational regulator (putative)	subunit of COP9 signalosome (CSN); Proteasome-COP9 signalosome-eukarytotic Initiation factor 3 (PCI) domain-containing protein	protein deneddylation	molecular_function unknown	signalosome complex
YIL076W	SEC28	epsilon-COP coatomer subunit	Part of a heptameric protein complex that regulates retrograde Golgi-to-ER protein traffic in eukaryotic cells; coatomer forms the COP I vesicle coat whose functions are essential	ER to Golgi transport*	molecular_function unknown	COPI vesicle coat
YIL086C
YJL053W	PEP8	vacuolar protein similar to mouse gene H<beta>58	Plays a role in delivery of proteins to the vacuole	protein-Golgi retention*	molecular_function unknown	endosome
YJL106W	IME2		Positive regulator of meiosis, dispensable for mitosis, stimulates early, middle and late gene expression and negatively regulates IME1	protein amino acid phosphorylation*	protein kinase activity	nucleus
YJL124C	LSM1		Like Sm protein; the finding that Lsm1 contains the Sm consensus motifs and most closely resembles Sm-B has been controversial (Fromont-Racine et al, 1997 Nature Genetics 16:277-282, and Bertrand Seraphin, personal communication).	rRNA processing*	RNA cap binding	cytoplasmic mRNA processing body*
YJL176C	SWI3	transcription factor	transcription factor	chromatin modeling	general RNA polymerase II transcription factor activity	nucleosome remodeling complex*
YJR018W
YJR025C	BNA1	3-hydroxyanthranilic acid dioxygenase	biosynthesis of nicotinic acid	nicotinamide adenine dinucleotide biosynthesis	3-hydroxyanthranilate 3,4-dioxygenase activity	cytoplasm
YJR026W
YJR032W	CPR7	cyclophilin 40|peptidyl-prolyl cis-trans isomerase (PPIase)	a cyclophilin related to the mammalian CyP-40; physically interacts with RPD3 gene product	response to stress	chaperone activity*	cytosol
YJR035W	RAD26	DNA dependent ATPase|human Cockayne syndrome B gene ERCC6 homolog	May be involved in transcription-coupled DNA repair	nucleotide-excision repair*	DNA dependent ATPase activity	nucleus
YJR118C	ILM1		Product of gene unknown	biological_process unknown	molecular_function unknown	cellular_component unknown
YKL048C	ELM1	protein kinase	cell morphology	protein amino acid phosphorylation*	protein kinase activity*	contractile ring (sensu Saccharomyces)
YKL061W				biological_process unknown	molecular_function unknown	cellular_component unknown
YKL149C	DBR1	RNA lariat debranching enzyme	RNA lariat debranching enzyme	RNA catabolism*	RNA lariat debranching enzyme activity	nucleus
YKL213C	DOA1	regulatory component of the proteasome pathway	Required for normal intracellular ubiquitin metabolism and for normal rates of proteolysis of ubiquitin-dependent proteolytic substrates in vivo	ubiquitin-dependent protein catabolism*	molecular_function unknown	cellular_component unknown
YKR029C	SET3			histone deacetylation*	NAD-dependent histone deacetylase activity*	histone deacetylase complex
YKR048C	NAP1	nucleosome assembly protein I	nucleosome assembly protein I	nucleosome assembly*	protein binding	nucleus
YKR073C
YKR074W				biological_process unknown	molecular_function unknown	cytoplasm
YLL006W	MMM1	mitochondrial outer membrane protein	Involved in mechanism by which mitochondrial shape is established or maintained	mitochondrion organization and biogenesis*	molecular_function unknown	mitochondrial outer membrane
YLR055C	SPT8	probable member of histone acetyltransferase SAGA complex|transcription factor	transcription factor, probable member of histone acetyltransferase SAGA complex	histone acetylation*	transcription cofactor activity	nucleus*
YLR342W	FKS1	1,3-beta-D-glucan synthase	Required for viability of calcineurin mutants	cell wall organization and biogenesis*	1,3-beta-glucan synthase activity	actin cap (sensu Saccharomyces)*
YLR451W	LEU3	zinc finger transcription factor of the Zn(2)-Cys(6) binuclear cluster domain type	Regulates genes involved in branched chain amino acid biosynthesis and in ammonia assimilation. Positively regulated by alpha-isopropylmalate, an intermediate in leucine biosynthesis.	regulation of transcription from Pol II promoter*	specific RNA polymerase II transcription factor activity	nucleus
YML048W-A
YMR092C	AIP1	actin cortical patch component	Protein localizes to actin cortical patches. Probable binding site on actin lies on front surface of subdomain 3 and 4.	response to osmotic stress*	actin filament severing activity	nucleus*
YMR098C				biological_process unknown	molecular_function unknown	cellular_component unknown
YMR142C	RPL13B	ribosomal protein L13B	Homology to rat L13	protein biosynthesis	structural constituent of ribosome	cytosolic large ribosomal subunit (sensu Eukarya)
YMR186W	HSC82	chaperonin	constitutively expressed heat shock protein	response to stress*	chaperone activity*	cellular_component unknown
YNL203C
YNL296W
YNL297C	MON2		protein with similarity to N-terminal region of the human protein BIG1	protein-vacuolar targeting*	molecular_function unknown	endosome
YNR023W	SNF12	RSC chromatin remodeling complex Rsc6p subunit homolog|SWI/SNF transcription activation complex 73 kDa subunit	73 kDa subunit of the SWI/SNF transcription activation complex, homolog of Rsc6p subunit of the RSC chromatin remodeling complex	chromatin modeling	general RNA polymerase II transcription factor activity	nucleosome remodeling complex*
YOL014W				biological_process unknown	molecular_function unknown	cellular_component unknown
YOL050C
YOL065C	INP54	inositol polyphosphate 5-phosphatase	INositol polyphosphate 5-Phosphatase, fourth one identified; has homology to Type I mammalian inositol polyphosphate 5-phosphatases	exocytosis	inositol-1,4,5-trisphosphate 5-phosphatase activity	endoplasmic reticulum
YOL107W				biological_process unknown	molecular_function unknown	cellular_component unknown
YOR027W	STI1	heat shock protein also induced by canavanine and entry into stationary phase	Heat shock protein also induced by canavanine and entry into stationary phase	protein folding	chaperone activity*	cytoplasm
YOR052C				biological_process unknown	molecular_function unknown	cellular_component unknown
YOR134W	BAG7	GTPase activating protein (GAP)	Structural homolog of SAC7	small GTPase mediated signal transduction	signal transducer activity*	intracellular
YOR298W				phospholipid biosynthesis	acyltransferase activity	cellular_component unknown
YOR344C	TYE7	33 kDa|serine-rich protein, is a potential member of the bHLH/leucine-zipper protein family	may be involved in glycolytic gene expression	transcription*	transcription factor activity	nucleus
YPL226W	NEW1		This gene encodes a protein with an Q/N-rich amino terminal domain that acts as a prion, termed [NU]+.	biological_process unknown	ATP-binding cassette (ABC) transporter activity	cellular_component unknown
YPR067W	ISA2		Iron Sulfur Assembly -- IscA/NifA homolog	iron ion transport	molecular_function unknown	mitochondrial intermembrane space
YPR159W	KRE6	beta-glucan synthase (putative)	cell wall beta-glucan assembly	cell wall organization and biogenesis*	glucosidase activity	integral to membrane*
