# Supplementary material for: Interaction Networks in Yeast Define and Enumerate the Signaling Steps of the Vertebrate Aryl Hydrocarbon Receptor
Source: PLoS Biol. 2004 Mar 16;2(3):e65. doi: 10.1371/journal.pbio.0020065 (PMC368161; doi:10.1371/journal.pbio.0020065)
Supplement: Table S3 — This table summarizes the annotation on cellular functions of AHR modifiers. The annotation was derived from the YPD database, as of May 2002 (Costanzo et al. 2001) . (23 KB XLS). [file pbio.0020065.st003.xls]

## Sheet: Sheet1
Table S3. YPD annotation of AHR modifiers
A. Annotation by functional categories
Category #	Cellular function	Corresponding modifier
1	Aging
2	Amino-acid metabolism
3	Carbohydrate metabolism	FKS1 GAL10 HXT1 PAF1
4	Cell adhesion
5	Cell cycle control	GCN5 ILM1
6	Cell polarity	BEM2 FKS1 HMO1 ILM1 LSM1 NAP1
7	Cell stress	APG7 BEM2 CIN8 HSC82
8	Cell structure	AIP1 BEM2 TWF1
9	Cell wall maintenance	BEM2 FKS1 YER083C
10	Chromatin/chromosome structure	CIN8 GCN5 HMO1 HOS2 NAP1 NBP2
		RAD26 SET3 SNF12 SNT1 SPT8 SWI3
11	Cytokinesis
12	DNA repair	RAD26
13	DNA synthesis
14	Differentiation	APG7
15	Energy generation	AAC3 ILM1 SCO2
16	Lipid, fatty-acid and sterol metabolism	INP54
17	Mating response	SPT3
18	Meiosis	HOS2 MSH5 SET3 SNT1
19	Membrane fusion
20	Mitochondrial transcription
21	Mitosis	CIN8
22	Nuclear-cytoplasmic transport
23	Nucleotide metabolism
24	Other
25	Other metabolism
26	Phosphate metabolism
27	Pol I transcription
28	Pol II transcription	GCN5 PAF1 RAD26 RPN10 SNF12 SPT3
		SPT8 SRB2 STB5 SWI3 TYE7
29	Pol III transcription
30	Protein complex assembly	RPN10 SCO2
31	Protein degradation	APG7 DOA1 RPN10 UBP14
32	Protein folding	CPR7 HSC82 STI1
33	Protein modification	GCN5 HOS2 SET3 SNT1 UBP14
34	Protein synthesis	RPL13B RPL19B
35	Protein translocation	APG7
36	RNA processing/modification	DBR1 LSM1
37	RNA splicing	DBR1
38	RNA turnover	LSM1
39	Recombination	MSH5
40	Septation
41	Signal transduction
42	Small molecule transport	AAC3 HXT1
43	Vesicular transport	INP54 PEP8 SEC28
B. Annotation by modifiers
Modifier	Corresponding function category
AAC3	15 42
AIP1	8
APG7	7 14 31 35
BEM2	6 7 8 9
CIN8	7 10 21
CPR7	32
DBR1	36 37
DOA1	31
FKS1	3 6 9
GAL10	3
GCN5	5 10 28 33
HMO1	6 10
HOS2	10 18 33
HSC82	7 32
HXT1	3 42
ILM1	5 6 15
INP54	16 43
LSM1	6 36 38
MSH5	18 39
NAP1	6 10
NBP2	10
NEW1
PAF1	3 28
PEP8	43
RAD26	10 12 28
RPL13B	34
RPL19B	34
RPN10	28 30 31
SCO2	15 30
SEC28	43
SET3	10 18 33
SNF12	10 28
SNT1	10 18 33
SPT3	17 28
SPT8	10 28
SRB2	28
STB5	28
STI1	32
SWI3	10 28
TWF1	8
TYE7	28
UBP14	31 33
YDL061W
YER083C	9
YGL024W
YGL096W
YGR101W
YJR018W
YKL061W
YKR074W
YMR098C
YOL014W
YOL050C
YOL107W
