# Supplementary material for: Interaction Networks in Yeast Define and Enumerate the Signaling Steps of the Vertebrate Aryl Hydrocarbon Receptor
Source: PLoS Biol. 2004 Mar 16;2(3):e65. doi: 10.1371/journal.pbio.0020065 (PMC368161; doi:10.1371/journal.pbio.0020065)
Supplement: Table S5 — This table summarizes the functional enrichment of each network cluster as calculated by the hypergeometric distribution of MIPS and GO annotations. For each cluster, the functional enrichment is determined by using M-nodes alone and both M- and I-nodes, respectively. In each case, the annotation that corresponds to the largest number of nodes in the cluster and the smallest p value is shown (k, number of genes from the query cluster in the given category; f, total number of genes in the given category). (22 KB XLS). [file pbio.0020065.st005.xls]

## Sheet: Sheet1
Table S5. Functional enrichment of network clusters
network clusters	query	Category (MIPS and GO annotation)	p-value	In Category from Cluster	k	f
1	M-nodes only	assembly of protein complexes	3.4e-06	SCO2 NBP2 NAP1	3	95
	M- and I-nodes	assembly of protein complexes	6.5e-05	SCO2 NBP2 NAP1	3	95
2	M-nodes only	deadenylation-dependent decapping	0.0022	LSM1	1	7
	M- and I-nodes	mRNA processing (splicing, 5'-, 3'-end processing)	0.0015	LSM1 LSM3	2	142
3	M-nodes only	non-selective vesicle coating	0.00032	SEC28	1	1
	M- and I-nodes	non-selective vesicle coating	0.00048	SEC28	1	1
4	M-nodes only	(not significant)
	M- and I-nodes	metabolism	0.0052	APG12 RAD59 RPT3 RAD3 SEC27 HAP2 APG7 RPN10 RAD26 TEF4	10	2693
5	M-nodes only	protein folding	0.00013	HSC82 STI1	2	42
	M- and I-nodes	protein folding	5.8e-10	CNS1 SBA1 HSC82 STI1 HSP82	5	42
6	M-nodes only	chromatin modification	1.1e-08	SPT3 GCN5 SWI3 SPT8 SNF12	5	115
	M- and I-nodes	transcription regulator	<1E-14	SPT7 SRB6 SNF5 NGG1 SPT3 ADA2 TAF6 SRB2 SWI3 SPT8 SNF12 SPT20 SNF2 SWI1	14	286
7	M-nodes only	actin filament-based process	7.5e-07	BEM2 TWF1 AIP1	3	58
	M- and I-nodes	actin cytoskeleton	1.1e-10	SAC6 ACT1 TWF1 COF1 AIP1	5	37
8	M-nodes only	organelle organization and biogenesis	0.006	CIN8 PEP8	2	485
	M- and I-nodes	cell organization and biogenesis	0.0005	CIN8 PEP8 RIF2 MDM20	4	939
9	M-nodes only	transcription factors	0.00084	STB5 TYE7	2	182
	M- and I-nodes	transcription factors	0.0025	STB5 TYE7	2	182
10	M-nodes only	cytoplasmic and nuclear degradation	0.0015	UBP14 DOA1	2	99
	M- and I-nodes	cytoplasmic and nuclear degradation	3.7e-05	UBP14 DOA1 LEO1	3	99

## Sheet: Sheet2
network clusters	query	Category (MIPS and GO annotation)	p-value	In Category from Cluster	k	f
1	M-nodes only	assembly of protein complexes	3.376e-06	SCO2 NBP2 NAP1	3	95
	M- and I-nodes	assembly of protein complexes	6.531e-05	SCO2 NBP2 NAP1	3	95
2	M-nodes only	deadenylation-dependent decapping	0.00223	LSM1	1	7
	M- and I-nodes	mRNA processing (splicing, 5'-, 3'-end processing)	0.00151	LSM1 LSM3	2	142
3	M-nodes only	non-selective vesicle coating	0.0003191	SEC28	1	1
	M- and I-nodes	non-selective vesicle coating	0.0004787	SEC28	1	1
4	M-nodes only
	M- and I-nodes	metabolism	0.005242	APG12 RAD59 RPT3 RAD3 SEC27 HAP2 APG7 RPN10 RAD26 TEF4	10	2693
5	M-nodes only	protein folding	0.000131	HSC82 STI1	2	42
	M- and I-nodes	protein folding	5.836e-10	CNS1 SBA1 HSC82 STI1 HSP82	5	42
6	M-nodes only	chromatin modification	1.128e-08	SPT3 GCN5 SWI3 SPT8 SNF12	5	115
	M- and I-nodes	transcription regulator	<1e-14	SPT7 SRB6 SNF5 NGG1 SPT3 ADA2 TAF6 SRB2 SWI3 SPT8 SNF12 SPT20 SNF2 SWI1	14	286
7	M-nodes only	actin filament-based process	7.525e-07	BEM2 TWF1 AIP1	3	58
	M- and I-nodes	actin cytoskeleton	1.128e-10	SAC6 ACT1 TWF1 COF1 AIP1	5	37
8	M-nodes only	organelle organization and biogenesis	0.005978	CIN8 PEP8	2	485
	M- and I-nodes	cell organization and biogenesis	0.0005013	CIN8 PEP8 RIF2 MDM20	4	939
9	M-nodes only	Transcription factors	0.0008389	STB5 TYE7	2	182
	M- and I-nodes	transcription factor	0.00463	STB5 TYE7	2	250
10	M-nodes only	cytoplasmic and nuclear degradation	0.001452	UBP14 DOA1	2	99
	M- and I-nodes	cytoplasmic and nuclear degradation	3.738e-05	UBP14 DOA1 LEO1	3	99
